# Supplementary material for: The Effect of a Digital Manufacturing Technique, Preparation Taper, and Finish Line Design on the Marginal Fit of Temporary Molar Crowns: An In-Vitro Study
Source: Biomedicines. 2023 Feb 15;11(2):570. doi: 10.3390/biomedicines11020570 (PMC9953521; doi:10.3390/biomedicines11020570)
Supplement: Supplementary file 1 [file biomedicines-11-00570-s001.zip]

Archive with 1 entries (1 files):
- biomedicines-2207107-supplementary.pdf
